# Supplementary material for: Chromosome 15q25 (CHRNA3-CHRNB4) Variation Indirectly Impacts Lung Cancer Risk in Chinese Males
Source: PLoS One. 2016 Mar 4;11(3):e0149946. doi: 10.1371/journal.pone.0149946 (PMC4778880; doi:10.1371/journal.pone.0149946)
Supplement: S1 Information — (XLS) [file pone.0149946.s001.xls]

## Sheet: Sheet1
case/control	code	gender	age	nationality	age1	occupation	education	marriage	avrsmn	Pack-years	CHRNB4rs11072768	CHRNA3rs6495308	Familial history of cancer
0	1	1	51	2	4	1	1	1	0	0	1	1	0
0	2	1	51	2	4	1	1	1	0	0	1	2	0
0	3	1	27	1	1	11	5	1	0	0	1	2	1
0	4	1	56	1	4	8	3	2	0	0	2	1	0
0	5	1	68	1	5	8	4	2	0	0	1	1	0
0	6	1	71	1	6	8	4	2	0	0	1	1	0
0	7	1	55	1	4	1	4	2	0	0	1	1	0
0	8	1	27	1	1	1	5	1	0	0	2	2	0
0	9	1	65	1	5	8	5	2	0	0	1	1	1
0	10	1	68	1	5	8	4	2	0	0	1	1	0
0	11	1	62	1	5	1	2	2	0	0	2	2	0
0	12	1	51	1	4	1	1	1	0	0	1	1	0
0	13	1	32	1	2	6	4	2	0	0	1	2	0
0	14	1	51	1	4	1	1	1	0	0	2	1	0
0	15	1	67	1	5	8	3	2	0	0	2	1	0
0	16	1	63	1	5	1	3	2	0	0	1	2	0
0	17	1	35	1	2	5	5	2	0	0	1	1	0
0	18	1	57	1	4	5	1	2	0	0	2	2	1
0	19	1	51	1	4	1	1	1	0	0	2	2	0
0	20	1	63	1	5	4	5	2	0	0	2	1	0
0	21	1	53	1	4	5	3	2	0	0	3	2	0
0	22	1	51	1	4	1	1	1	0	0	2	1	0
0	23	1	26	1	1	6	5	2	0	0	1	2	0
0	24	1	47	1	3	5	5	2	0	0	1	1	0
0	25	1	44	1	3	5	5	2	0	0	1	1	0
0	25	1	35	1	2	4	5	2	0	0	3	3	0
0	26	1	42	1	3	1	3	2	0	0	2	1	0
0	27	1	51	1	4	1	1	1	0	0	1	2	0
0	28	1	62	1	5	4	5	2	0	0	1	2	0
0	29	1	51	1	4	1	1	1	0	0	1	1	0
0	31	1	51	1	4	1	1	1	0	0	1	1	0
0	32	1	49	1	3	2	4	1	0	0	1	2	0
0	33	1	35	1	2	5	5	2	0	0	2	2	0
0	34	1	28	1	1	5	5	1	0	0	2	2	0
0	35	1	55	1	4	5	4	2	0	0	1	2	0
0	36	1	41	1	3	5	5	2	0	0	2	2	0
0	37	1	41	1	3	11	3	2	0	0	2	2	0
0	38	1	51	1	4	1	1	1	0	0	2	2	0
0	39	1	37	1	2	4	5	2	0	0	1	1	0
0	40	1	40	1	3	5	5	2	0	0	1	1	0
0	41	1	53	1	4	5	4	2	0	0	2	3	0
0	42	1	38	1	2	1	4	2	0	0	3	2	0
0	43	1	60	1	5	8	3	2	0	0	1	1	0
0	44	1	71	1	6	8	5	2	0	0	2	2	0
0	45	1	63	1	5	8	4	2	0	0	2	2	0
0	46	1	56	1	4	5	4	2	0	0	1	1	0
0	47	1	51	1	4	1	1	1	0	0	2	2	0
0	48	1	51	1	4	1	1	1	0	0	2	2	0
0	49	1	51	1	4	1	1	1	0	0	1	1	0
0	50	1	51	1	4	1	1	1	0	0	1	1	0
0	51	1	51	1	4	1	1	1	0	0	2	2	0
0	52	1	68	1	5	8	5	2	0	0	2	1	0
0	53	1	51	1	4	1	1	1	0	0	1	1	0
0	54	1	34	1	2	5	5	2	0	0	1	1	0
0	55	1	54	1	4	1	4	2	0	0	1	1	0
0	56	1	51	1	4	1	1	1	0	0	1	2	0
0	57	1	51	1	4	1	1	1	0	0	2	2	1
0	58	1	71	1	6	6	2	2	0	0	2	2	0
0	59	1	56	1	4	9	3	2	0	0	1	1	0
0	60	1	51	1	4	1	1	1	0	0	1	1	0
0	61	1	51	1	4	1	1	1	0	0	2	2	0
0	62	1	56	1	4	8	5	2	0	0	2	2	0
0	63	1	70	1	6	8	4	1	0	0	2	2	0
0	64	1	44	1	3	11	5	2	0	0	1	2	0
0	65	1	46	1	3	6	4	2	0	0	1	1	0
0	66	1	66	1	5	4	5	2	0	0	1	2	0
0	67	1	44	1	3	6	4	2	0	0	1	1	0
0	68	1	46	1	3	6	4	2	0	0	1	2	0
0	69	1	73	1	6	8	5	2	0	0	1	1	0
0	70	1	66	1	5	5	5	2	0	0	1	1	0
0	71	1	73	1	6	8	3	2	0	0	2	2	0
0	72	1	73	1	6	8	2	2	0	0	1	1	0
0	73	1	52	1	4	1	3	2	0	0	1	1	0
0	74	1	43	1	3	6	4	2	0	0	1	1	0
0	75	1	68	1	5	8	5	2	0	0	2	3	0
0	76	1	27	1	1	6	5	1	0	0	1	1	0
0	77	1	71	1	6	1	2	2	0	0	2	2	0
0	78	1	63	1	5	8	4	2	0	0	1	1	1
0	79	1	58	1	4	1	2	2	0	0	1	1	0
0	80	1	42	1	3	6	4	2	0	0	2	2	0
0	81	1	67	1	5	1	4	2	0	0	2	3	0
0	82	1	21	1	1	6	5	1	0	0	3	3	0
0	83	1	35	1	2	6	5	2	0	0	1	2	0
0	84	1	72	1	6	8	4	2	0	0	1	1	0
0	85	1	68	1	5	1	1	1	0	0	1	2	0
0	86	1	63	1	5	8	4	2	0	0	1	1	0
0	87	1	61	1	5	8	5	2	0	0	1	1	0
0	88	1	56	1	4	4	5	2	0	0	1	1	0
0	89	1	44	1	3	1	4	2	0	0	2	2	0
0	90	1	51	1	4	9	4	2	0	0	2	3	0
0	91	1	67	1	5	8	4	2	0	0	2	1	0
0	92	1	61	1	5	1	2	2	0	0	3	3	0
0	93	1	46	1	3	9	4	2	0	0	1	1	0
0	94	1	59	1	4	1	4	2	0	0	1	1	0
0	95	1	58	1	4	11	4	2	0	0	1	1	0
0	96	1	55	1	4	5	5	2	0	0	1	2	0
0	97	1	57	1	4	11	3	2	0	0	1	1	0
0	98	1	25	1	1	11	5	1	0	0	1	1	0
0	99	1	68	1	5	8	4	2	0	0	1	2	0
0	100	1	55	1	4	6	5	2	0	0	2	3	0
0	101	1	45	1	3	6	4	2	0	0	2	1	0
0	102	1	57	1	4	1	2	2	0	0	1	1	0
0	103	1	43	1	3	5	5	2	0	0	1	2	0
0	104	1	58	1	4	1	3	2	0	0	2	1	0
0	105	1	68	1	5	8	3	2	0	0	1	1	0
0	106	1	37	1	2	5	5	2	0	0	1	1	0
0	107	1	47	1	3	5	5	2	0	0	2	2	0
0	108	1	41	1	3	6	5	2	0	0	2	2	0
0	109	1	58	1	4	5	5	2	0	0	1	2	0
0	110	1	72	1	6	8	4	2	0	0	2	2	0
0	111	1	53	1	4	8	4	2	0	0	1	2	0
0	112	1	38	1	2	5	5	2	0	0	1	1	0
0	113	1	57	1	4	1	4	2	0	0	1	1	0
0	114	1	47	1	3	9	4	2	0	0	3	2	0
0	115	1	56	1	4	6	3	2	0	0	1	1	0
0	116	1	55	1	4	9	4	2	0	0	1	1	0
0	117	1	57	1	4	8	4	1	0	0	3	3	0
0	118	1	51	1	4	1	4	2	0	0	1	1	0
0	119	1	71	1	6	8	3	2	0	0	1	1	0
0	120	1	36	1	2	11	5	2	0	0	1	2	0
0	121	1	46	1	3	6	5	2	0	0	2	2	0
0	122	1	63	1	5	6	3	2	0	0	1	2	0
0	123	1	54	1	4	1	1	1	0	0	2	3	0
0	124	1	57	1	4	4	3	2	0	0	2	2	0
0	125	1	49	1	3	6	5	2	0	0	1	1	0
0	126	1	43	1	3	6	5	2	0	0	1	1	0
0	127	1	23	1	1	5	5	1	0	0	1	1	0
0	128	1	31	1	2	1	3	2	0	0	2	2	0
0	129	1	68	1	5	8	3	2	0	0	1	1	0
0	130	1	41	1	3	9	4	2	0	0	1	1	0
0	131	1	39	1	2	1	5	2	0	0	2	1	0
0	132	1	52	1	4	1	3	2	0	0	1	1	0
0	133	1	44	1	3	11	5	2	0	0	1	1	0
0	134	1	65	1	5	8	4	2	0	0	1	2	0
0	135	1	56	1	4	8	2	2	0	0	1	1	0
0	136	1	59	1	4	4	4	2	0	0	2	2	0
0	137	1	42	1	3	9	5	2	0	0	1	1	0
0	138	1	64	1	5	8	4	2	0	0	2	2	0
0	139	1	59	1	4	9	4	2	0	0	1	1	0
0	140	1	34	1	2	6	5	2	0	0	2	2	0
0	141	1	66	1	5	8	3	2	0	0	2	1	0
0	142	1	38	1	2	1	5	2	0	0	1	1	0
0	143	1	70	1	6	8	5	2	0	0	2	2	0
0	144	1	46	1	3	9	5	2	0	0	1	2	0
0	145	1	60	1	5	8	4	2	0	0	2	1	0
0	146	1	65	1	5	8	4	2	0	0	1	1	0
0	147	1	68	1	5	1	1	1	0	0	1	1	0
0	148	1	31	1	2	6	4	2	0	0	1	1	0
0	149	1	33	1	2	4	5	2	0	0	2	2	0
0	150	1	32	1	2	5	5	2	0	0	1	2	0
0	151	1	56	1	4	8	4	2	0	0	1	2	0
0	152	1	47	1	3	1	5	2	0	0	2	1	0
0	153	1	61	1	5	1	1	1	0	0	1	2	0
0	154	1	53	1	4	1	3	2	0	0	1	1	0
0	155	1	60	1	5	8	4	2	0	0	2	3	0
0	156	1	38	1	2	6	5	2	0	0	2	1	0
0	157	1	65	1	5	9	1	2	0	0	1	1	0
0	158	1	35	1	2	1	1	1	0	0	2	2	0
0	159	1	27	1	1	6	5	2	0	0	2	2	0
0	160	1	44	1	3	9	4	2	0	0	1	2	0
0	161	1	62	1	5	1	2	2	0	0	1	1	0
0	162	1	52	1	4	1	3	2	0	0	2	2	0
0	163	1	69	1	5	8	4	2	0	0	2	2	0
0	164	1	45	1	3	5	5	2	0	0	2	1	0
0	165	1	43	1	3	1	5	2	0	0	1	1	0
0	166	1	36	1	2	6	4	2	0	0	1	1	0
0	167	1	56	1	4	1	3	2	0	0	1	1	0
0	168	1	70	1	6	1	3	2	0	0	1	1	0
0	169	1	21	1	1	1	4	1	0	0	1	1	0
0	170	1	70	1	6	5	5	2	0	0	2	2	0
0	171	1	34	1	2	1	4	2	0	0	2	2	0
0	172	1	73	1	6	2	2	2	0	0	3	2	0
0	173	1	37	1	2	5	5	2	0	0	1	1	0
0	174	1	35	1	2	1	4	2	0	0	2	1	0
0	175	1	38	1	2	5	5	2	0	0	2	2	0
0	176	1	25	1	1	6	4	1	0	0	1	1	0
0	177	1	41	1	3	6	5	2	0	0	1	2	0
0	178	1	28	1	1	1	4	2	0	0	1	2	0
0	179	1	53	1	4	9	2	2	0	0	2	1	0
0	180	1	51	1	4	1	3	2	0	0	2	1	0
0	181	1	59	1	4	1	4	2	0	0	1	1	0
0	182	1	64	2	5	11	4	2	0	0	2	2	0
0	183	1	59	1	4	1	3	2	0	0	1	1	0
0	184	1	68	1	5	5	5	2	0	0	2	2	0
0	185	1	47	1	3	9	1	2	0	0	2	2	0
0	186	1	33	1	2	6	3	1	0	0	2	2	0
0	187	1	43	1	3	2	4	2	0	0	1	1	0
0	188	1	38	1	2	6	4	2	0	0	2	3	0
0	189	1	56	1	4	9	3	2	0	0	1	1	0
0	190	1	44	1	3	2	2	2	0	0	2	2	0
0	191	1	49	1	3	9	3	2	0	0	2	2	0
0	192	1	51	1	4	11	4	2	0	0	2	3	0
0	193	1	62	1	5	1	1	1	0	0	2	2	0
0	194	1	67	1	5	8	5	2	0	0	1	2	0
0	195	1	47	1	3	11	4	2	0	0	2	2	0
0	196	1	60	1	5	8	4	2	0	0	1	2	0
0	197	1	22	1	1	11	5	1	0	0	3	2	0
0	198	1	48	1	3	6	5	2	0	0	2	2	0
0	199	1	28	1	1	6	5	1	0	0	1	1	0
0	200	1	45	1	3	6	4	1	0	0	1	2	0
0	201	1	30	1	2	1	1	1	0	0	1	3	0
0	202	1	33	1	2	9	1	2	0	0	1	1	0
0	203	1	71	1	6	8	2	2	0	0	2	2	0
0	204	1	60	1	5	2	2	2	0	0	1	1	0
0	205	1	32	1	2	6	5	2	0	0	1	1	0
0	206	1	28	1	1	9	3	2	0	0	2	3	0
0	207	1	20	1	1	11	5	1	0	0	1	1	0
0	208	1	56	1	4	1	3	1	0	0	1	1	0
0	209	1	35	1	2	9	4	2	0	0	2	2	0
0	210	1	38	1	2	9	3	2	0	0	2	1	0
0	211	1	32	1	2	9	4	2	0	0	1	1	0
0	212	1	31	1	2	6	5	1	0	0	1	1	0
0	213	1	43	1	3	6	2	2	0	0	1	1	0
0	214	1	25	1	1	6	5	1	0	0	1	1	0
0	215	1	52	1	4	1	1	1	0	0	1	1	0
0	216	1	61	1	5	8	1	1	0	0	1	1	0
0	217	1	58	1	4	9	3	2	0	0	1	2	0
0	218	1	22	1	1	11	5	1	0	0	1	1	0
0	219	1	57	1	4	5	3	2	0	0	1	1	0
0	220	1	59	1	4	1	1	1	0	0	2	2	0
0	221	1	61	1	5	8	3	2	0	0	1	1	0
0	222	1	54	1	4	9	3	2	0	0	1	1	0
0	223	1	51	1	4	1	3	2	0	0	2	2	0
0	224	1	56	1	4	8	2	2	0	0	2	2	0
0	225	1	52	1	4	1	1	1	0	0	2	2	0
0	226	1	41	1	3	9	4	2	0	0	1	1	0
0	227	1	44	1	3	6	4	2	0	0	2	2	0
0	228	1	36	1	2	6	4	2	0	0	1	1	0
0	229	1	64	1	5	1	2	2	0	0	1	1	0
0	230	1	65	1	5	8	4	2	0	0	2	3	0
0	231	1	58	1	4	1	2	2	0	0	1	2	0
0	232	1	52	1	4	9	4	2	0	0	1	1	0
0	233	1	45	1	3	1	4	2	0	0	2	2	0
0	234	1	53	1	4	9	4	2	0	0	1	1	0
0	235	1	20	1	1	11	4	1	0	0	1	1	0
0	236	1	51	1	4	1	4	2	0	0	2	2	0
0	237	1	42	1	3	6	5	2	0	0	1	1	0
0	238	1	40	1	3	9	4	2	0	0	1	1	0
0	239	1	74	1	6	8	2	2	0	0	1	2	0
0	240	1	50	1	4	1	4	2	0	0	1	2	0
0	241	1	51	1	4	6	4	2	0	0	1	1	0
0	242	1	23	1	1	11	5	1	0	0	1	1	0
0	243	1	38	1	2	6	5	2	0	0	2	2	0
0	244	1	73	1	6	8	4	2	0	0	3	3	0
0	245	1	54	1	4	6	3	2	0	0	3	2	0
0	246	1	60	1	5	8	3	2	0	0	2	2	0
0	247	1	29	1	1	11	5	1	0	0	1	2	0
0	248	1	71	1	6	8	2	2	0	0	1	1	0
0	249	1	74	1	6	8	2	2	0	0	1	3	0
0	250	1	36	1	2	1	5	1	0	0	2	2	0
0	251	1	71	2	6	8	4	2	0	0	1	1	0
0	252	1	33	1	2	9	4	1	0	0	1	1	0
0	253	1	37	1	2	1	2	2	0	0	1	1	0
0	254	1	40	1	3	2	3	2	0	0	1	1	0
0	255	1	38	1	2	2	2	2	0	0	2	1	0
0	256	1	31	1	2	1	4	2	0	0	1	2	0
0	257	1	40	1	3	2	3	2	0	0	1	1	0
0	258	1	28	1	1	1	4	2	0	0	1	1	0
0	259	1	57	1	4	2	2	2	0	0	1	1	0
0	260	1	36	1	2	2	3	2	0	0	1	1	0
0	261	1	67	1	5	11	2	2	0	0	1	1	0
0	262	1	47	1	3	6	4	2	0	0	1	1	0
0	263	1	38	1	2	11	2	2	0	0	1	2	0
0	264	1	32	1	2	11	5	1	0	0	1	1	0
0	265	1	68	1	5	1	5	2	0	0	2	2	0
0	266	1	52	1	4	1	1	1	0	0	1	2	0
0	267	1	41	1	3	1	3	2	0	0	1	1	0
0	268	1	52	1	4	1	1	1	0	0	1	1	0
0	269	1	55	1	4	9	3	2	0	0	1	2	0
0	270	1	52	1	4	9	3	2	0	0	1	1	0
0	271	1	50	1	4	6	4	2	0	0	1	1	0
0	272	1	72	1	6	8	3	2	0	0	1	2	0
0	273	1	39	1	2	2	3	2	0	0	2	1	0
0	274	1	29	1	1	4	5	1	0	0	2	2	0
0	275	1	52	1	4	1	1	1	0	0	1	1	0
0	276	1	52	1	4	1	1	1	0	0	2	2	0
0	277	1	24	1	1	6	5	1	0	0	1	2	0
0	278	1	58	1	4	8	2	2	0	0	2	1	0
0	279	1	64	1	5	1	3	2	0	0	1	1	0
0	280	1	65	1	5	8	4	2	0	0	1	1	0
0	281	1	52	1	4	1	1	1	0	0	1	2	0
0	282	1	43	1	3	1	5	2	0	0	1	1	0
0	283	1	52	1	4	1	1	1	0	0	3	2	0
0	284	1	36	1	2	9	4	2	0	0	3	2	0
0	285	1	59	1	4	2	3	2	0	0	1	1	0
0	286	1	38	1	2	2	3	2	0	0	1	1	0
0	287	1	52	1	4	1	1	1	0	0	1	2	0
0	288	1	52	1	4	1	1	1	0	0	1	3	0
0	289	1	52	1	4	1	1	1	0	0	1	1	0
0	290	1	73	1	6	2	2	2	0	0	1	1	0
0	291	1	36	1	2	2	3	2	0	0	1	1	0
0	292	1	52	1	4	1	1	1	0	0	2	1	0
0	293	1	50	1	4	2	3	2	0	0	1	1	0
0	294	1	52	1	4	1	1	1	0	0	2	1	0
0	295	1	53	1	4	2	2	2	2	38	1	1	0
0	296	1	59	1	4	2	2	2	1	16	2	2	1
0	297	1	22	1	1	1	3	1	1	3	2	2	0
0	298	1	44	1	3	1	2	2	1	7	1	1	0
0	299	1	32	1	2	6	4	2	2	13	2	2	0
0	300	1	31	1	2	2	3	2	1	8	2	2	0
0	301	1	61	1	5	8	2	2	1	9	1	1	0
0	302	1	50	1	4	9	3	2	2	25	1	1	1
0	303	1	41	1	3	1	3	2	2	17	2	1	0
0	304	1	74	1	6	8	2	2	1	2	1	2	0
0	305	1	45	1	3	1	4	2	2	20	2	1	0
0	306	1	57	1	4	2	3	1	1	13	2	2	0
0	307	1	38	1	2	1	3	2	2	20	2	2	0
0	308	1	37	1	2	1	2	2	1	13	2	2	0
0	309	1	45	1	3	2	2	2	1	10	2	2	0
0	310	1	37	1	2	11	3	2	1	1	1	2	0
0	311	1	53	1	4	2	2	2	1	17	1	1	0
0	312	1	64	1	5	8	2	1	1	23	3	2	0
0	313	1	55	1	4	2	4	2	1	24	1	1	0
0	314	1	34	1	2	6	4	2	1	2	2	2	0
0	315	1	57	1	4	1	2	2	2	62	1	1	1
0	316	1	71	1	6	8	5	2	1	8	1	2	0
0	317	1	66	1	5	5	5	2	1	8	1	1	0
0	318	1	61	1	5	8	3	2	1	27	1	2	0
0	319	1	59	1	4	1	3	2	1	15	1	2	0
0	320	1	60	1	5	8	5	2	1	5	1	1	0
0	321	1	52	1	4	1	3	2	1	16	1	1	0
0	322	1	56	1	4	1	3	2	1	7	1	1	1
0	323	1	27	1	1	5	5	1	1	1	1	1	0
0	324	1	57	1	4	1	3	2	2	29	2	3	0
0	325	1	70	1	6	8	2	2	1	19	1	2	0
0	326	1	61	1	5	8	3	2	1	23	2	2	0
0	327	1	65	1	5	8	4	2	2	50	1	2	0
0	328	1	69	2	5	8	2	2	1	14	2	2	0
0	329	1	50	1	4	1	4	2	1	16	2	2	0
0	330	1	59	1	4	4	5	2	1	10	2	1	0
0	331	1	56	1	4	4	5	2	1	16	2	2	0
0	332	1	53	1	4	1	4	2	2	17	2	3	0
0	333	1	59	1	4	8	2	2	2	39	1	3	1
0	334	1	43	1	3	9	5	2	2	19	1	2	0
0	335	1	60	1	5	8	2	2	1	30	1	2	0
0	336	1	59	1	4	8	4	2	1	11	3	2	0
0	337	1	45	1	3	11	4	2	1	15	1	2	0
0	338	1	31	1	2	6	5	1	1	5	1	1	0
0	339	1	43	1	3	1	4	2	2	27	1	1	0
0	340	1	58	1	4	1	3	2	1	12	3	3	0
0	341	1	32	1	2	1	4	2	1	1	1	2	0
0	342	1	70	1	6	8	3	2	2	20	1	1	0
0	343	1	53	1	4	6	3	2	2	70	2	3	1
0	344	1	61	1	5	8	4	2	2	53	1	1	1
0	345	1	77	1	6	8	4	2	1	8	1	1	0
0	346	1	67	1	5	8	5	2	1	21	1	1	0
0	347	1	69	1	5	8	4	2	1	23	2	3	0
0	348	1	61	1	5	8	3	2	2	46	1	2	1
0	349	1	56	1	4	1	2	2	1	27	2	2	0
0	350	1	69	1	5	8	5	2	2	40	1	1	0
0	351	1	69	1	5	8	3	2	1	28	1	2	0
0	352	1	64	1	5	6	4	2	2	62	2	2	0
0	353	1	62	1	5	8	5	2	2	41	2	1	0
0	354	1	43	1	3	6	5	2	1	12	2	3	0
0	355	1	38	1	2	6	5	2	2	18	1	3	0
0	356	1	51	1	4	1	3	2	1	2	2	2	0
0	357	1	49	1	3	6	5	2	1	5	1	1	1
0	358	1	60	1	5	8	3	2	2	40	1	1	0
0	359	1	53	1	4	1	3	2	2	18	1	1	0
0	360	1	69	1	5	8	4	2	2	41	2	2	0
0	361	1	54	1	4	6	5	2	2	54	1	1	1
0	362	1	62	1	5	4	5	2	1	1	1	1	0
0	363	1	58	1	4	1	3	2	1	21	2	1	0
0	364	1	60	1	5	8	3	2	1	1	1	1	0
0	365	1	58	1	4	1	5	2	1	1	1	1	0
0	366	1	48	1	3	1	4	2	1	6	1	2	0
0	367	1	45	1	3	1	4	2	2	16	2	2	0
0	368	1	39	1	2	1	3	2	1	10	1	1	1
0	369	1	42	1	3	4	5	2	2	22	2	2	0
0	370	1	42	1	3	6	3	2	1	6	2	2	0
0	371	1	55	1	4	1	3	2	1	23	2	2	1
0	372	1	61	1	5	1	2	2	1	8	2	2	0
0	373	1	70	1	6	8	2	2	2	63	1	1	0
0	374	1	67	1	5	8	5	2	1	28	2	2	0
0	375	1	46	1	3	1	4	2	2	23	1	2	0
0	376	1	59	1	4	8	3	2	1	18	1	1	0
0	377	1	59	1	4	8	3	2	2	78	2	2	1
0	378	1	61	1	5	8	3	2	2	92	2	2	1
0	379	1	60	1	5	5	2	2	1	18	1	1	0
0	380	1	52	1	4	9	3	2	1	17	1	1	1
0	381	1	42	1	3	1	5	2	2	23	1	2	0
0	382	1	44	1	3	6	5	2	2	22	1	1	0
0	383	1	59	1	4	8	4	2	1	14	2	2	0
0	384	1	45	1	3	1	3	2	2	29	2	2	1
0	385	1	60	1	5	8	4	2	2	40	1	3	0
0	386	1	64	1	5	8	3	2	1	23	1	1	0
0	387	1	22	1	1	1	5	1	1	1	1	2	1
0	388	1	58	1	4	1	3	2	2	40	1	1	0
0	389	1	58	1	4	4	5	2	2	50	1	1	1
0	390	1	50	1	4	9	5	2	1	12	2	1	0
0	391	1	51	1	4	1	4	2	2	36	2	2	0
0	392	1	58	1	4	8	5	2	2	41	1	1	0
0	393	1	68	1	5	8	2	2	2	96	3	2	1
0	394	1	51	1	4	8	4	2	1	5	1	1	0
0	395	1	66	1	5	8	3	1	2	141	1	2	1
0	396	1	46	1	3	9	4	2	1	16	2	2	1
0	397	1	48	1	3	1	4	2	1	8	2	2	0
0	398	1	59	1	4	6	3	2	1	31	2	2	0
0	399	1	43	1	3	11	3	2	2	23	1	2	0
0	400	1	53	1	4	1	4	2	1	17	2	2	0
0	401	1	47	1	3	1	4	2	2	19	2	2	1
0	402	1	58	1	4	9	5	2	1	2	2	1	0
0	403	1	54	1	4	6	3	1	1	19	1	1	1
0	404	1	64	1	5	8	3	2	1	29	1	1	0
0	405	1	63	1	5	8	3	2	1	26	2	2	0
0	406	1	35	1	2	1	4	2	2	15	1	1	0
0	407	1	37	1	2	6	5	2	1	9	1	1	0
0	408	1	51	1	4	9	4	2	2	27	1	2	1
0	409	1	72	1	6	8	3	2	2	55	1	2	1
0	410	1	51	1	4	1	4	2	1	2	1	1	0
0	411	1	44	1	3	11	4	2	1	7	2	1	0
0	412	1	73	1	6	8	5	1	1	3	1	1	0
0	413	1	52	1	4	9	4	2	2	28	1	1	0
0	414	1	49	1	3	9	5	2	1	5	1	2	0
0	415	1	49	1	3	1	4	2	1	3	1	1	0
0	416	1	51	1	4	11	1	2	1	20	1	2	0
0	417	1	59	1	4	8	2	2	1	17	3	1	0
0	418	1	59	1	4	6	4	2	2	29	1	2	1
0	419	1	66	1	5	8	3	2	2	26	1	2	0
0	420	1	65	1	5	8	4	1	1	14	1	2	0
0	421	1	53	1	4	9	3	2	1	17	1	1	0
0	422	1	32	1	2	11	4	2	1	3	2	2	0
0	423	1	41	1	3	1	4	2	2	21	1	2	0
0	424	1	66	1	5	8	3	2	1	18	1	1	0
0	425	1	53	1	4	8	4	2	1	12	2	1	0
0	426	1	53	1	4	8	5	2	1	25	1	1	0
0	427	1	60	1	5	8	2	2	2	42	2	2	1
0	428	1	26	2	1	1	4	2	1	1	1	1	1
0	429	1	31	1	2	1	4	1	1	7	2	2	0
0	430	1	42	1	3	1	4	2	1	4	1	2	0
0	431	1	56	1	4	9	5	2	2	31	2	1	0
0	432	1	60	1	5	8	5	2	1	2	1	3	0
0	433	1	52	1	4	5	2	2	1	3	1	1	0
0	434	1	64	1	5	4	5	2	1	17	1	1	0
0	435	1	60	1	5	8	4	2	1	19	1	2	0
0	436	1	70	1	6	8	3	2	2	34	1	1	1
0	437	1	57	1	4	1	3	2	2	36	1	1	1
0	438	1	43	1	3	4	4	2	1	7	1	1	0
0	439	1	52	1	4	4	4	2	1	11	2	1	0
0	440	1	32	1	2	6	5	2	1	2	2	2	0
0	441	1	57	1	4	8	3	2	1	21	1	1	0
0	442	1	52	1	4	6	5	2	1	1	2	2	0
0	443	1	57	1	4	9	4	2	1	17	1	3	0
0	444	1	57	1	4	4	4	2	2	30	1	3	1
0	445	1	59	1	4	4	3	2	1	6	1	2	0
0	446	1	62	1	5	8	4	2	1	15	2	3	0
0	447	1	49	1	3	1	4	2	2	19	2	2	0
0	448	1	30	1	2	6	5	2	1	5	2	2	0
0	449	1	45	1	3	1	4	2	1	9	3	3	0
0	450	1	61	1	5	8	3	2	2	58	1	1	1
0	451	1	52	1	4	4	5	2	1	3	1	1	0
0	452	1	56	1	4	8	3	2	1	16	1	2	0
0	453	1	58	1	4	1	3	2	1	5	2	2	0
0	454	1	38	1	2	6	5	2	1	5	1	1	0
0	455	1	37	1	2	6	5	1	2	19	1	1	0
0	456	1	47	1	3	6	3	2	2	40	1	2	0
0	457	1	56	1	4	1	4	2	2	40	1	1	1
0	458	1	56	1	4	8	1	2	1	13	1	2	0
0	459	1	45	2	3	6	5	2	1	3	2	1	0
0	460	1	61	1	5	2	3	2	1	10	2	2	0
0	461	1	53	1	4	1	4	2	2	53	2	2	1
0	462	1	51	1	4	1	4	2	1	8	1	2	0
0	463	1	58	1	4	8	4	2	1	17	2	2	0
0	464	1	69	1	5	8	3	2	1	24	1	1	0
0	465	1	51	1	4	6	4	2	2	28	2	2	0
0	466	1	60	1	5	1	3	2	2	35	2	2	1
0	467	1	60	1	5	4	5	2	1	2	1	1	0
0	468	1	51	1	4	1	5	2	1	18	1	1	0
0	469	1	52	1	4	6	4	2	2	32	1	1	0
0	470	1	45	1	3	11	4	2	1	12	1	2	0
0	471	1	53	1	4	4	5	2	1	13	2	2	0
0	472	1	59	1	4	8	2	2	2	24	1	1	1
0	473	1	42	1	3	6	5	2	1	1	2	2	0
0	474	1	35	1	2	6	2	1	1	9	1	1	0
0	475	1	57	1	4	8	2	2	1	31	1	1	0
0	476	1	62	2	5	1	3	2	2	42	1	2	0
0	477	1	50	1	4	4	4	2	1	15	1	1	0
0	478	1	58	1	4	4	4	2	2	39	2	2	1
0	479	1	44	1	3	6	4	2	2	29	1	2	0
0	480	1	41	1	3	6	5	2	1	13	1	1	0
0	481	1	67	1	5	4	4	2	2	45	3	1	1
0	482	1	27	1	1	6	5	1	1	2	1	2	0
0	483	1	35	1	2	6	4	2	1	7	2	2	0
0	484	1	42	1	3	6	5	2	1	17	2	1	0
0	485	1	45	1	3	1	4	2	1	3	1	2	0
0	486	1	63	1	5	8	4	2	2	34	1	1	0
0	487	1	65	1	5	8	3	2	1	9	2	3	0
0	488	1	30	1	2	1	4	2	1	0	2	3	0
0	489	1	31	1	2	6	4	2	2	11	1	1	0
0	490	1	32	1	2	4	4	2	1	11	1	2	0
0	491	1	43	1	3	6	4	2	1	12	2	2	0
0	492	1	49	2	3	6	2	1	1	15	1	2	0
0	493	1	45	1	3	6	4	1	2	20	1	1	0
0	494	1	52	1	4	1	4	2	1	10	1	1	0
0	495	1	73	1	6	8	3	2	2	168	1	1	1
0	496	1	65	1	5	1	2	2	2	38	2	2	0
0	497	1	34	1	2	11	4	1	1	11	1	1	0
0	498	1	56	1	4	6	3	2	1	27	1	2	0
0	499	1	35	1	2	1	4	2	2	21	1	1	0
0	500	1	61	1	5	8	3	2	1	8	2	2	0
0	501	1	47	1	3	1	4	2	2	32	2	2	0
0	502	1	57	1	4	8	3	2	1	20	2	2	0
0	503	1	51	1	4	9	3	2	2	33	2	2	0
0	504	1	57	1	4	8	3	2	2	39	3	2	1
0	505	1	73	1	6	8	2	2	2	42	1	3	0
0	506	1	63	1	5	1	3	2	1	19	1	1	0
0	507	1	65	1	5	8	3	2	1	14	2	1	1
0	508	1	53	1	4	1	3	2	1	17	2	2	0
0	509	1	32	1	2	4	5	2	1	1	1	1	0
0	510	1	58	1	4	6	5	2	1	12	1	2	0
0	511	1	35	1	2	6	4	2	1	9	2	2	0
0	512	1	52	1	4	4	5	2	1	8	1	1	0
0	513	1	25	1	1	6	3	1	1	4	1	1	0
0	514	1	64	1	5	1	5	1	2	48	2	2	1
0	515	1	48	1	3	11	4	2	1	5	1	1	0
0	516	1	59	1	4	8	3	2	1	13	1	1	0
0	517	1	50	1	4	9	4	2	2	27	1	2	0
0	518	1	48	1	3	9	3	1	1	12	2	2	0
0	519	1	53	1	4	9	4	2	1	10	1	1	0
0	520	1	53	1	4	9	4	2	2	51	2	1	0
0	521	1	56	1	4	1	3	2	2	36	1	1	1
0	522	1	23	1	1	6	4	1	1	1	1	3	0
0	523	1	48	1	3	9	4	2	2	26	2	2	0
0	524	1	59	1	4	1	2	2	2	15	1	1	0
0	525	1	63	1	5	8	4	2	2	17	3	2	0
0	526	1	63	1	5	1	3	2	1	21	2	2	0
0	527	1	51	1	4	9	3	2	1	12	2	1	0
0	528	1	50	1	4	11	4	2	2	31	1	1	0
0	529	1	61	1	5	8	3	2	2	44	1	1	1
0	530	1	50	1	4	6	3	2	2	37	1	1	0
0	531	1	52	1	4	9	4	2	2	27	2	1	0
0	532	1	59	1	4	1	4	2	2	31	1	1	0
0	533	1	51	1	4	1	3	2	1	16	3	2	0
0	534	1	44	1	3	9	4	2	1	10	2	2	0
0	535	1	56	1	4	9	3	2	2	36	2	2	1
0	536	1	60	1	5	8	5	2	1	3	2	1	0
0	537	1	41	1	3	6	4	2	1	11	2	2	0
0	538	1	41	1	3	1	4	2	1	6	2	1	0
0	539	1	47	1	3	1	4	2	2	29	1	1	0
0	540	1	63	1	5	8	2	2	2	78	2	2	0
0	541	1	55	1	4	6	3	2	1	28	3	3	0
0	542	1	58	1	4	1	3	2	1	17	2	3	0
0	543	1	62	1	5	8	5	2	1	19	3	2	1
0	544	1	60	1	5	8	4	2	2	30	1	2	0
0	545	1	33	1	2	6	4	2	1	7	2	3	0
0	546	1	42	1	3	6	5	2	2	29	2	2	0
0	547	1	46	1	3	9	4	2	1	10	1	1	0
0	548	1	41	1	3	1	3	2	2	11	1	1	0
0	549	1	64	1	5	2	4	2	1	22	3	2	0
0	550	1	57	1	4	8	3	2	1	28	2	2	1
0	551	1	57	1	4	9	4	2	1	12	2	2	0
0	552	1	60	1	5	1	4	2	2	15	2	1	0
0	553	1	58	1	4	4	5	2	1	19	2	2	0
0	554	1	68	1	5	8	2	2	2	51	1	1	1
0	555	1	64	1	5	1	3	2	1	23	2	2	0
0	556	1	54	1	4	8	3	2	2	24	2	1	0
0	557	1	48	1	3	9	4	2	2	28	1	1	0
0	558	1	58	1	4	1	4	2	1	19	1	1	0
0	559	1	50	1	4	6	4	2	1	23	1	1	0
0	560	1	70	1	6	8	5	2	2	33	1	1	0
0	561	1	73	1	6	8	3	2	2	50	2	2	1
0	562	1	46	1	3	6	4	2	1	13	1	3	0
0	563	1	47	1	3	1	4	2	2	26	1	1	0
0	564	1	48	1	3	1	3	2	1	14	2	2	0
0	565	1	70	1	6	8	2	2	2	84	2	3	0
0	566	1	72	1	6	5	5	2	1	2	1	2	0
0	567	1	64	1	5	1	3	2	1	17	1	1	0
0	568	1	54	1	4	9	2	2	2	36	1	1	1
0	569	1	64	1	5	4	4	2	2	104	1	1	1
0	570	1	32	1	2	6	4	2	2	13	1	1	0
0	571	1	53	1	4	9	3	2	1	1	2	3	0
0	572	1	64	1	5	5	5	2	2	21	1	2	0
0	573	1	32	1	2	9	4	2	1	6	1	2	0
0	574	1	31	1	2	1	4	2	1	7	2	2	0
0	575	1	54	1	4	8	4	2	1	18	1	3	1
0	576	1	37	1	2	6	5	2	1	9	1	1	0
0	577	1	37	1	2	11	5	2	1	1	1	1	0
0	578	1	41	1	3	1	4	2	1	12	1	1	0
0	579	1	43	1	3	1	3	2	1	13	1	2	0
0	580	1	59	1	4	8	4	1	2	39	3	3	0
0	581	1	50	1	4	1	4	2	1	16	1	2	0
0	582	1	47	1	3	6	4	2	1	10	2	2	0
0	583	1	62	1	5	8	3	2	2	51	2	2	1
0	584	1	57	1	4	1	4	2	1	15	2	2	0
0	585	1	61	1	5	8	3	1	2	109	1	2	1
0	586	1	54	1	4	9	4	2	1	12	3	2	0
0	587	1	46	1	3	1	2	2	2	19	2	3	0
0	588	1	25	1	1	6	3	2	1	1	1	1	0
0	589	1	58	1	4	1	3	2	2	43	1	1	0
0	590	1	54	1	4	6	2	2	1	26	1	1	0
0	591	1	41	1	3	5	4	2	1	3	1	1	0
0	592	1	41	1	3	9	4	2	1	17	3	3	1
0	593	1	52	1	4	9	2	2	2	36	2	2	0
0	594	1	57	1	4	6	3	2	2	18	1	1	1
0	595	1	70	1	6	8	2	2	2	68	1	1	0
0	596	1	23	1	1	9	4	1	1	1	1	1	0
0	597	1	36	1	2	1	5	2	1	8	3	3	0
0	598	1	63	1	5	5	5	2	2	23	1	1	0
0	599	1	33	1	2	9	5	1	2	13	2	2	1
0	600	1	70	1	6	8	2	2	1	39	1	2	0
0	601	1	55	1	4	1	3	2	1	17	1	1	0
0	602	1	48	1	3	6	4	2	1	7	1	2	0
0	603	1	58	1	4	6	4	2	1	19	1	1	0
0	604	1	47	1	3	1	3	2	1	21	1	2	0
0	605	1	53	1	4	1	4	2	1	10	2	2	1
0	606	1	55	1	4	4	5	2	2	35	1	1	0
0	607	1	63	1	5	8	4	2	1	22	1	1	1
0	608	1	46	1	3	6	3	2	1	20	1	1	0
0	609	1	36	1	2	1	4	2	1	6	2	1	0
0	610	1	52	1	4	9	3	2	2	27	2	3	0
0	611	1	64	1	5	8	3	2	1	29	2	1	0
0	612	1	34	1	2	1	5	2	1	9	2	1	0
0	613	1	39	1	2	5	5	2	1	6	1	2	0
0	614	1	33	1	2	1	4	2	1	11	1	1	0
0	615	1	68	1	5	8	3	2	2	60	3	2	1
0	616	1	53	1	4	2	2	2	2	38	2	1	0
0	617	1	59	1	4	8	4	2	1	17	1	1	0
0	618	1	66	1	5	8	5	2	2	25	2	2	0
0	619	1	62	1	5	5	5	2	1	19	2	1	1
0	620	1	62	1	5	1	2	2	1	14	1	1	0
0	621	1	51	1	4	1	4	2	1	8	2	2	0
0	622	1	45	1	3	9	3	2	2	29	2	2	0
0	623	1	64	1	5	4	4	2	1	20	1	1	0
0	624	1	59	1	4	1	4	2	2	22	2	1	0
0	625	1	34	1	2	9	5	1	1	1	2	2	0
0	626	1	31	1	2	9	4	2	1	8	1	1	0
0	627	1	63	1	5	8	3	2	1	7	2	3	0
0	628	1	41	1	3	1	4	2	1	11	1	1	0
0	629	1	70	1	6	4	2	1	1	13	1	1	0
0	630	1	38	1	2	2	3	2	1	8	1	1	0
0	631	1	36	1	2	1	3	2	2	15	2	2	0
0	632	1	26	1	1	1	4	1	1	3	3	2	0
0	633	1	34	1	2	2	3	1	1	6	1	1	0
0	634	1	57	1	4	8	3	2	2	32	1	1	0
0	635	1	35	1	2	1	4	2	2	31	1	1	0
0	636	1	43	1	3	2	3	2	2	29	1	1	0
0	637	1	51	1	4	9	2	2	1	16	1	2	0
0	638	1	50	1	4	6	2	2	1	11	2	2	0
0	639	1	38	1	2	2	2	2	1	2	1	2	0
0	640	1	51	1	4	1	3	2	1	20	1	1	0
0	641	1	43	1	3	2	2	2	1	13	1	1	0
0	642	1	39	1	2	9	3	2	1	14	2	2	0
0	643	1	41	1	3	9	3	2	2	27	1	1	0
0	644	1	51	1	4	9	4	2	2	31	1	2	0
0	645	1	62	1	5	1	3	2	1	11	1	1	0
0	646	1	44	1	3	11	3	2	2	39	2	2	0
0	647	1	36	1	2	11	3	2	2	16	1	1	0
0	648	1	59	1	4	2	3	2	2	9	1	1	0
0	649	1	41	1	3	1	3	2	1	14	1	2	0
0	650	1	46	1	3	2	3	2	1	21	1	1	0
0	651	1	31	1	2	6	4	2	1	3	1	1	0
0	652	1	69	1	5	1	4	2	2	33	2	1	0
0	653	1	49	1	3	2	2	2	2	20	2	2	0
0	654	1	72	1	6	5	4	2	2	48	2	2	0
0	655	1	49	1	3	1	3	2	2	47	1	1	0
0	656	1	55	1	4	11	4	2	1	11	1	1	1
0	657	1	58	1	4	1	3	2	2	38	1	1	0
0	658	1	47	1	3	1	4	2	2	31	1	1	0
0	659	1	44	1	3	6	3	2	2	22	2	2	0
0	660	1	57	1	4	8	2	2	1	25	2	2	0
0	661	1	51	1	4	9	5	1	1	0	2	3	0
0	662	1	41	1	3	1	3	2	2	19	1	2	0
0	663	1	64	1	5	1	3	2	1	36	2	3	0
0	664	1	58	1	4	8	5	2	1	17	1	1	0
0	665	1	67	1	5	5	2	2	2	50	1	1	0
0	666	1	58	1	4	2	2	2	2	40	1	1	0
0	667	1	47	1	3	9	4	2	1	1	2	1	0
0	668	1	42	1	3	6	3	2	1	1	1	1	0
0	669	1	59	1	4	8	5	2	1	18	1	1	0
0	670	1	47	1	3	9	3	2	1	18	2	2	0
0	671	1	37	1	2	1	3	1	1	13	2	1	0
0	672	1	29	1	1	6	2	1	2	9	1	1	0
0	673	1	32	1	2	1	3	2	1	2	2	2	0
0	674	1	59	1	4	1	3	2	2	38	1	1	0
0	675	1	58	1	4	9	3	2	2	40	2	1	0
0	676	1	31	1	2	6	5	2	1	6	1	2	0
0	677	1	51	1	4	4	4	2	1	16	1	1	0
0	678	1	44	1	3	1	4	2	1	12	2	3	0
0	679	1	49	1	3	4	4	2	2	23	2	1	0
0	680	1	61	1	5	8	3	2	1	4	1	1	0
0	681	1	60	1	5	8	4	2	1	3	2	3	0
0	682	1	45	1	3	11	3	2	1	10	2	1	0
0	683	1	26	1	1	2	3	2	1	0	1	1	0
0	684	1	38	1	2	1	3	2	2	24	1	1	0
0	685	1	59	1	4	8	2	2	2	156	1	1	0
0	686	1	52	1	4	9	3	2	2	32	1	1	0
0	687	1	31	1	2	9	4	2	1	5	2	1	0
0	688	1	52	1	4	9	2	2	1	14	1	1	0
0	689	1	61	1	5	1	3	2	1	22	1	1	0
0	690	1	48	1	3	1	3	2	2	28	1	1	0
0	691	1	65	1	5	8	5	2	1	26	2	2	1
0	692	1	47	1	3	9	4	2	1	15	2	1	0
0	693	1	33	1	2	6	4	1	1	3	1	2	0
0	694	1	48	1	3	9	4	2	2	27	1	2	0
0	695	1	57	1	4	9	3	2	1	17	1	1	0
0	696	1	48	1	3	9	4	2	1	21	1	1	0
0	697	1	59	1	4	1	4	2	1	14	1	1	0
0	698	1	63	1	5	1	4	2	1	11	1	1	0
0	699	1	49	1	3	9	3	2	2	33	1	1	0
0	700	1	61	1	5	8	5	2	2	30	1	1	0
0	701	1	63	1	5	5	5	2	1	22	2	2	0
0	702	1	46	1	3	6	4	2	1	5	2	2	0
0	703	1	36	1	2	11	5	2	1	3	1	1	0
0	704	1	50	1	4	1	4	2	2	32	2	1	0
0	705	1	53	1	4	9	3	2	2	28	3	2	0
0	706	1	64	1	5	5	4	2	2	24	2	2	0
0	707	1	56	1	4	8	3	2	2	35	1	2	0
0	708	1	42	1	3	9	4	2	1	11	1	1	0
0	709	1	58	1	4	9	4	2	1	5	1	1	0
0	710	1	43	1	3	6	4	2	2	23	2	2	1
0	711	1	44	1	3	6	4	2	1	10	2	1	0
0	712	1	51	1	4	6	3	2	2	26	2	2	0
0	713	1	61	1	5	8	4	2	1	19	1	2	0
0	714	1	41	1	3	1	3	2	2	24	1	1	0
0	715	1	48	1	3	1	4	2	1	15	1	1	0
0	716	1	57	1	4	1	3	2	2	29	2	2	0
0	717	1	62	1	5	8	3	2	2	44	2	3	0
0	718	1	49	1	3	1	4	2	1	2	1	1	0
0	719	1	65	1	5	8	2	2	2	47	1	1	1
0	720	1	61	1	5	1	3	1	1	21	2	3	0
0	721	1	62	1	5	8	5	2	2	51	1	1	0
0	722	1	57	1	4	4	4	2	1	16	2	1	0
0	723	1	64	1	5	1	3	2	1	28	1	1	0
0	724	1	45	1	3	1	3	2	1	8	1	1	0
0	725	1	32	1	2	9	4	2	2	15	1	1	0
0	726	1	47	1	3	9	4	2	2	26	2	2	0
0	727	1	50	1	4	6	3	2	2	32	1	1	0
0	728	1	54	1	4	8	3	2	1	18	1	1	0
0	729	1	67	1	5	1	3	2	2	48	1	2	0
0	730	1	43	1	3	9	4	2	1	2	1	1	0
0	731	1	57	1	4	11	3	2	1	23	2	2	0
0	732	1	28	1	1	6	4	2	1	7	3	3	0
0	733	1	59	1	4	5	3	2	1	18	2	3	0
0	734	1	44	1	3	9	3	2	2	27	2	2	1
0	735	1	70	1	6	8	2	2	2	47	1	1	0
0	736	1	35	1	2	6	4	2	1	1	2	3	0
0	737	1	46	1	3	1	5	2	2	44	2	3	0
0	738	1	57	1	4	2	2	2	2	20	1	1	0
0	739	1	59	1	4	1	4	2	1	22	2	2	0
0	740	1	56	1	4	8	3	1	2	36	1	1	0
0	741	1	56	1	4	2	2	2	2	72	1	1	0
0	742	1	66	1	5	2	2	2	2	44	2	2	0
0	743	1	64	1	5	2	1	2	1	21	1	1	0
0	744	1	57	1	4	2	3	2	2	37	2	2	0
0	745	1	47	1	3	1	2	1	1	28	2	3	0
0	746	1	53	1	4	2	2	2	2	28	2	2	0
0	747	1	70	1	6	2	2	2	2	41	1	2	0
0	748	1	50	1	4	9	2	2	1	8	2	1	0
0	749	1	52	1	4	1	4	2	1	24	2	1	0
0	750	1	42	1	3	2	3	2	1	10	1	1	0
0	751	1	73	1	6	2	1	2	1	5	1	1	0
0	752	1	30	1	2	1	3	1	1	9	3	3	1
0	753	1	37	1	2	6	2	2	2	17	1	2	0
0	754	1	51	1	4	2	4	2	2	25	2	2	0
0	755	1	62	1	5	2	3	2	1	13	1	1	0
0	756	1	37	1	2	2	4	2	1	2	1	1	0
0	757	1	47	1	3	2	4	2	1	7	1	2	0
0	758	1	53	1	4	2	3	2	1	10	2	2	0
0	759	1	52	1	4	2	3	2	2	25	1	2	0
0	760	1	71	1	6	8	3	1	1	9	1	1	0
0	761	1	36	1	2	1	2	2	2	18	2	2	0
0	762	1	43	1	3	2	3	2	1	6	2	1	0
0	763	1	61	1	5	2	3	2	1	14	2	2	0
0	764	1	38	1	2	5	4	2	2	20	2	1	0
0	765	1	58	1	4	2	2	2	1	19	3	3	0
0	766	1	35	1	2	5	5	2	1	1	1	1	0
0	767	1	49	1	3	2	2	2	1	6	2	2	0
0	768	1	59	1	4	9	2	2	2	44	1	1	0
0	769	1	50	1	4	1	3	2	1	15	2	3	0
0	770	1	34	1	2	11	3	2	2	19	1	2	0
0	771	1	60	1	5	1	2	2	1	9	2	3	0
0	772	1	50	1	4	1	4	2	1	13	2	2	0
0	773	1	59	1	4	8	5	2	2	36	2	2	1
0	774	1	60	1	5	8	3	2	2	48	1	1	0
0	775	1	44	1	3	1	3	1	2	27	1	3	1
0	776	1	46	1	3	1	3	2	1	23	1	2	0
0	777	1	67	1	5	8	3	2	2	47	1	2	0
0	778	1	38	1	2	5	3	2	1	11	1	1	0
0	779	1	39	1	2	6	4	2	1	1	1	2	0
0	780	1	57	1	4	9	4	2	1	1	1	3	0
0	781	1	38	1	2	1	3	2	2	19	3	3	0
0	782	1	67	1	5	8	5	2	1	3	2	2	0
0	783	1	36	1	2	2	4	2	1	7	1	1	0
0	784	1	41	1	3	6	3	1	2	21	2	2	0
0	785	1	55	1	4	4	4	2	1	9	1	1	0
0	786	1	26	1	1	4	5	2	1	2	1	1	0
0	787	1	69	1	5	8	2	2	1	24	2	2	1
0	788	1	62	1	5	4	4	2	2	42	2	3	0
0	789	1	41	1	3	9	3	2	2	47	1	1	0
0	790	1	58	1	4	9	3	2	1	21	1	1	0
0	791	1	41	1	3	2	2	2	1	1	2	1	0
0	792	1	56	1	4	2	2	2	1	10	1	1	0
0	793	1	69	1	5	2	2	2	1	23	1	2	0
0	794	1	33	1	2	2	4	2	1	10	2	1	0
0	795	1	36	1	2	2	2	2	1	15	1	1	0
0	796	1	49	1	3	2	1	2	1	16	2	2	1
0	797	1	32	1	2	2	3	2	1	6	1	1	0
0	798	1	49	1	3	2	3	2	1	4	1	1	0
0	799	1	54	1	4	4	3	2	1	13	1	1	0
0	800	1	50	1	4	5	4	2	1	21	2	1	0
0	801	1	42	1	3	5	5	2	2	24	2	2	0
0	802	1	31	1	2	2	3	2	2	11	1	1	0
0	803	1	35	1	2	5	5	1	1	6	1	2	0
0	804	1	28	1	1	2	5	1	1	1	1	2	0
0	805	1	55	1	4	6	2	2	2	78	2	2	1
0	806	1	34	1	2	9	3	2	2	18	1	1	0
0	807	1	61	1	5	2	2	2	1	14	1	1	0
0	808	1	22	1	1	9	5	1	1	3	1	2	0
0	809	1	32	1	2	2	2	2	1	2	2	2	0
0	810	1	43	1	3	2	2	2	2	27	3	3	0
0	811	1	59	1	4	2	3	2	2	37	3	1	0
0	812	1	75	1	6	2	1	2	1	51	1	1	0
0	813	1	64	1	5	4	3	2	2	46	1	1	0
0	814	1	68	1	5	8	4	2	0	0	1	2	0
0	815	1	35	1	2	11	5	2	0	0	2	2	0
0	816	1	46	1	3	9	4	2	0	0	1	1	0
0	817	1	34	1	2	11	4	2	0	0	1	1	0
0	818	1	32	1	2	9	3	2	0	0	1	1	0
0	819	1	58	1	4	9	2	2	0	0	1	2	0
0	820	1	23	1	1	9	5	1	0	0	1	2	1
0	821	1	44	1	3	1	4	2	0	0	1	1	0
1	1	1	66	1	5	2	2	1	1	0	1	1	0
1	2	1	72	1	6	1	1	2	2	55	1	2	0
1	3	1	70	1	6	8	4	2	0	0	1	1	0
1	4	1	58	1	4	4	5	2	0	0	1	2	0
1	5	1	66	1	5	8	5	2	2	100	1	1	0
1	6	1	69	1	5	8	3	2	2	51	3	3	0
1	7	1	51	1	4	1	2	2	2	42	1	2	1
1	8	1	61	1	5	1	3	2	0	0	2	2	0
1	9	1	56	1	4	1	4	2	2	105	1	1	0
1	10	1	64	1	5	1	3	2	2	50	1	2	0
1	11	1	74	1	6	8	5	2	0	0	2	2	0
1	12	1	74	1	6	8	5	2	1	33	1	1	1
1	13	1	56	1	4	8	4	2	2	54	2	2	0
1	14	1	65	1	5	8	2	2	2	135	1	2	1
1	15	1	50	1	4	9	4	2	2	90	2	2	0
1	16	1	65	1	5	2	2	2	2	110	1	1	1
1	17	1	71	1	6	8	4	2	0	0	1	2	0
1	18	1	36	1	2	6	3	2	0	0	1	2	0
1	19	1	57	1	4	2	4	2	2	95	1	1	1
1	20	1	53	1	4	8	5	2	0	0	1	1	0
1	21	1	77	1	6	8	3	2	0	0	2	1	0
1	22	1	72	1	6	8	4	2	2	100	1	2	1
1	23	1	73	2	6	2	2	2	2	100	1	2	0
1	24	1	59	1	4	5	4	2	2	62	2	2	0
1	25	1	60	1	5	6	2	2	2	68	2	3	0
1	26	1	58	1	4	8	4	2	0	0	1	1	0
1	27	1	54	1	4	8	3	2	2	56	1	1	1
1	28	1	80	1	6	8	4	2	0	0	2	2	0
1	29	1	67	1	5	2	3	2	2	56	2	2	1
1	30	1	46	1	3	9	3	2	2	26	1	1	0
1	31	1	79	1	6	8	4	2	1	12	1	1	0
1	32	1	40	1	3	6	3	2	2	34	1	2	0
1	33	1	58	1	4	8	4	2	2	65	1	1	0
1	34	1	71	1	6	6	3	2	2	54	1	1	0
1	35	1	46	1	3	1	3	2	0	0	2	1	0
1	36	1	50	1	4	8	4	2	2	38	1	2	0
1	37	1	65	1	5	1	4	2	0	0	2	2	0
1	38	1	57	1	4	8	2	2	2	39	2	2	0
1	39	1	57	1	4	8	2	2	2	31	1	2	0
1	40	1	61	1	5	8	2	2	2	6	2	1	0
1	41	1	50	1	4	6	3	2	2	37	1	1	0
1	42	1	74	1	6	8	5	1	2	110	1	1	1
1	43	1	23	1	1	6	3	1	0	0	1	1	0
1	44	1	66	1	5	2	2	2	2	25	1	1	0
1	45	1	65	1	5	6	3	2	2	100	1	2	0
1	46	1	31	1	2	9	3	1	0	0	2	2	0
1	47	1	60	1	5	8	2	2	2	95	1	1	0
1	48	1	59	1	4	2	2	2	2	66	1	2	1
1	49	1	70	1	6	5	5	2	2	40	2	2	0
1	50	1	57	1	4	8	4	2	2	100	1	2	0
1	51	1	55	1	4	8	5	2	2	38	1	1	0
1	52	1	58	1	4	6	2	2	2	56	1	1	1
1	53	1	43	1	3	9	3	2	1	12	2	2	0
1	54	1	68	1	5	8	3	2	0	0	2	3	0
1	55	1	63	1	5	8	2	2	2	81	1	3	0
1	56	1	66	1	5	1	1	2	1	8	2	2	0
1	57	1	79	1	6	8	2	1	2	80	1	1	1
1	58	1	57	1	4	8	2	2	1	38	2	2	0
1	59	1	58	1	4	8	3	2	2	48	2	2	0
1	60	1	53	1	4	2	2	2	0	0	2	1	0
1	61	1	41	1	3	2	2	2	0	0	2	2	0
1	62	1	61	1	5	8	3	2	2	53	1	1	0
1	63	1	54	1	4	1	4	2	2	78	1	1	0
1	64	1	55	1	4	5	3	2	2	38	1	1	0
1	65	1	55	1	4	9	3	2	2	80	1	2	0
1	66	1	44	1	3	9	5	2	0	0	1	1	0
1	67	1	56	1	4	6	4	2	2	28	1	2	0
1	68	1	67	1	5	8	4	2	2	72	2	2	0
1	69	1	56	1	4	8	4	1	2	22	1	1	1
1	70	1	68	1	5	2	2	2	2	63	1	1	0
1	71	1	50	1	4	2	3	2	2	32	1	1	0
1	72	1	55	1	4	6	3	2	0	0	1	2	0
1	73	1	68	1	5	8	5	2	0	0	1	1	0
1	74	1	65	1	5	2	4	2	2	63	3	3	0
1	75	1	58	1	4	6	4	2	2	30	1	2	0
1	76	1	69	1	5	6	3	2	1	11	2	1	0
1	77	1	48	1	3	11	4	2	1	9	3	2	0
1	78	1	61	1	5	1	2	2	2	135	1	1	0
1	79	1	59	1	4	2	2	2	2	51	2	2	0
1	80	1	77	1	6	5	5	2	0	0	1	2	0
1	81	1	61	1	5	2	2	2	2	40	2	2	0
1	82	1	59	1	4	8	4	2	2	39	1	1	1
1	83	1	49	2	3	11	4	2	2	36	1	1	0
1	84	1	65	1	5	8	5	1	2	56	2	2	0
1	85	1	67	1	5	8	4	2	0	0	3	2	0
1	86	1	77	1	6	6	4	2	1	5	1	2	0
1	87	1	43	1	3	5	5	2	0	0	2	2	0
1	88	1	61	1	5	1	3	2	2	44	3	3	0
1	89	1	45	1	3	5	3	2	0	0	2	1	0
1	90	1	61	1	5	2	3	2	2	40	2	2	0
1	91	1	57	1	4	6	3	2	2	46	1	1	0
1	92	1	56	1	4	1	4	2	0	0	2	2	0
1	93	1	73	1	6	2	2	2	2	40	2	2	0
1	94	1	60	1	5	2	2	2	2	158	2	2	1
1	95	1	69	1	5	8	3	2	2	29	2	2	0
1	96	1	63	1	5	2	2	2	2	135	2	2	1
1	97	1	48	1	3	1	3	2	0	0	1	2	0
1	98	1	70	1	6	8	1	2	2	98	2	2	0
1	99	1	69	1	5	8	4	2	2	59	2	1	0
1	100	1	65	1	5	2	2	2	2	150	1	1	0
1	101	1	54	1	4	2	3	2	0	0	3	1	0
1	102	1	67	1	5	8	2	2	2	53	2	3	0
1	103	1	60	1	5	8	2	2	2	68	1	1	1
1	104	1	57	1	4	8	3	2	0	0	1	2	0
1	105	1	56	1	4	11	2	2	2	40	1	3	0
1	106	1	62	1	5	8	2	2	2	54	2	2	0
1	107	1	73	1	6	2	1	2	2	112	1	2	1
1	108	1	48	1	3	6	4	2	2	45	2	2	0
1	109	1	58	1	4	1	2	2	2	54	1	1	0
1	110	1	56	1	4	2	3	2	2	38	2	3	0
1	111	1	70	1	6	8	4	2	2	55	1	1	0
1	112	1	49	2	3	1	3	2	1	23	1	1	0
1	113	1	68	1	5	2	3	2	0	0	2	2	0
1	114	1	68	1	5	8	5	2	2	63	1	2	0
1	115	1	75	1	6	8	3	2	2	40	1	1	0
1	116	1	71	1	6	2	1	2	2	106	2	2	1
1	117	1	74	1	6	8	4	2	0	0	1	1	0
1	118	1	67	1	5	2	2	2	2	151	2	1	1
1	119	1	49	1	3	1	4	2	2	28	1	1	0
1	120	1	39	1	2	6	4	2	2	32	2	2	0
1	121	1	81	1	6	8	2	2	1	25	1	2	0
1	122	1	75	1	6	8	3	2	2	44	2	3	0
1	123	1	56	1	4	8	3	2	2	118	2	2	0
1	124	1	63	1	5	8	2	2	2	56	1	1	0
1	125	1	66	1	5	8	2	2	2	48	1	1	0
1	126	1	68	1	5	8	1	2	2	69	1	2	0
1	127	1	45	1	3	6	3	2	1	3	1	2	0
1	128	1	60	1	5	8	3	2	2	39	1	1	0
1	129	1	70	1	6	8	2	2	2	51	2	2	0
1	130	1	59	1	4	2	2	2	2	82	3	2	0
1	131	1	60	1	5	6	2	2	2	42	1	1	0
1	132	1	63	1	5	2	4	2	2	75	1	1	1
1	133	1	76	1	6	8	3	2	0	0	2	1	0
1	134	1	49	1	3	6	4	2	0	0	1	1	0
1	135	1	62	1	5	2	4	2	2	25	1	1	0
1	136	1	69	1	5	8	2	2	2	64	1	3	0
1	137	1	44	1	3	1	3	2	0	0	2	1	0
1	138	1	41	1	3	6	5	2	1	1	2	2	0
1	139	1	47	1	3	1	3	2	2	38	3	3	0
1	140	1	27	1	1	5	5	2	0	0	1	2	0
1	141	1	58	1	4	6	4	2	2	53	2	2	0
1	142	1	64	1	5	9	3	2	2	50	1	1	1
1	143	1	75	1	6	1	4	2	2	45	2	2	0
1	144	1	54	1	4	5	4	2	2	30	2	2	1
1	145	1	69	1	5	8	5	2	1	23	1	1	0
1	146	1	67	1	5	8	4	2	2	32	2	2	0
1	147	1	68	1	5	8	4	2	0	0	1	1	0
1	148	1	66	1	5	8	5	2	2	86	2	1	0
1	149	1	65	1	5	6	3	2	2	94	2	2	0
1	150	1	74	1	6	8	5	2	2	51	2	3	1
1	151	1	58	1	4	9	3	2	0	0	1	1	0
1	152	1	65	1	5	8	3	2	2	74	2	2	0
1	153	1	46	1	3	1	3	2	2	140	1	1	1
1	154	1	72	1	6	8	4	2	2	56	2	2	0
1	155	1	62	1	5	8	2	2	2	50	2	2	0
1	156	1	56	1	4	6	2	2	2	28	1	2	0
1	157	1	31	1	2	6	4	2	1	1	2	2	0
1	158	1	63	1	5	6	4	2	2	46	1	1	1
1	159	1	20	1	1	6	3	1	0	0	2	3	0
1	160	1	58	1	4	2	4	2	2	53	2	1	0
1	161	1	69	1	5	2	2	2	0	0	1	2	0
1	162	1	57	1	4	2	2	2	1	15	1	2	0
1	163	1	68	1	5	8	3	2	1	20	1	1	0
1	164	1	51	1	4	6	3	2	2	123	2	2	0
1	165	1	54	1	4	6	3	2	2	60	1	1	0
1	166	1	61	1	5	8	4	2	2	82	2	1	0
1	166	1	71	1	6	8	2	2	2	92	2	2	0
1	168	1	48	1	3	6	3	2	2	31	1	2	0
1	169	1	73	1	6	8	5	2	2	42	2	1	0
1	170	1	60	1	5	8	3	2	2	51	2	2	0
1	171	1	45	1	3	1	2	2	2	47	2	2	0
1	172	1	81	1	6	8	3	1	2	75	2	2	1
1	173	1	57	1	4	9	4	2	2	10	1	1	0
1	174	1	43	1	3	6	4	2	2	31	2	2	0
1	175	1	56	1	4	2	3	2	2	40	1	2	0
1	176	1	65	1	5	2	2	2	1	34	1	1	0
1	177	1	49	1	3	1	3	2	0	0	2	3	0
1	178	1	40	1	3	4	5	2	0	0	1	1	0
1	179	1	67	1	5	8	4	2	2	18	1	1	0
1	180	1	58	1	4	8	4	2	2	40	2	3	0
1	181	1	63	1	5	8	5	2	0	0	2	2	0
1	182	1	63	1	5	2	1	2	2	56	2	2	0
1	183	1	61	1	5	11	3	2	2	31	2	1	0
1	184	1	71	1	6	2	3	2	2	89	1	1	0
1	185	1	60	1	5	8	4	2	2	136	2	2	1
1	186	1	60	1	5	6	3	2	2	90	1	2	0
1	187	1	69	1	5	8	2	2	2	50	3	2	0
1	188	1	52	1	4	9	3	2	0	0	1	1	0
1	189	1	63	1	5	8	2	2	2	113	1	1	0
1	190	1	52	1	4	5	5	2	2	42	1	1	0
1	191	1	68	1	5	8	5	2	2	104	2	2	0
1	192	1	60	1	5	9	3	2	2	110	2	3	1
1	193	1	61	1	5	6	3	2	2	99	2	2	0
1	194	1	40	1	3	1	4	2	0	0	1	1	0
1	195	1	55	1	4	2	3	2	0	0	1	1	0
1	196	1	48	1	3	1	2	2	0	0	2	2	0
1	197	1	64	1	5	8	4	2	2	45	1	1	0
1	198	1	77	1	6	8	2	2	2	60	2	2	0
1	199	1	47	1	3	6	3	2	2	36	1	1	0
1	200	1	60	1	5	2	4	2	2	96	1	1	1
1	201	1	59	1	4	8	5	2	2	29	1	3	0
1	202	1	64	1	5	8	4	2	2	82	2	1	0
1	203	1	52	1	4	2	3	2	2	32	1	3	0
1	204	1	68	1	5	8	4	2	2	63	2	2	0
